# Supplementary material for: 2-{5-[N-(2-Pyridyl)carbamo­yl]pentan­amido}pyridinium hexa­fluoro­phosphate
Source: Acta Crystallogr Sect E Struct Rep Online. 2009 Jul 11;65(Pt 8):o1825. doi: 10.1107/S1600536809026488 (PMC2977368; doi:10.1107/S1600536809026488)
Supplement: Supplementary file 2 [file e-65-o1825-Isup2.hkl]

# 
# h,k,l, Fc-squared, Fo-squared, sigma(Fo-squared) and status flag 
# 
data_I
_shelx_title ' Agsbf6c6 in P2(1)/c' 
_shelx_refln_list_code          4 
_shelx_F_calc_maximum      120.09 
_exptl_crystal_F_000       456.00 
_reflns_d_resolution_high  0.8410 
 
loop_ 
 _symmetry_equiv_pos_as_xyz 
 'x, y, z' 
 '-x, y+1/2, -z+1/2' 
 '-x, -y, -z' 
 'x, -y-1/2, z-1/2' 
 
_cell_length_a     6.2119 
_cell_length_b    12.9265 
_cell_length_c    11.4387 
_cell_angle_alpha  90.000 
_cell_angle_beta   96.415 
_cell_angle_gamma  90.000 
 
_shelx_F_squared_multiplier     1.000 
 
loop_ 
 _refln_index_h 
 _refln_index_k 
 _refln_index_l 
 _refln_F_squared_calc 
 _refln_F_squared_meas 
 _refln_F_squared_sigma 
 _refln_observed_status 
   1   0   0     3232.23     3399.13     29.99 o 
   2   0   0     3667.65     3376.49     60.86 o 
   3   0   0     5263.27     5075.20     82.23 o 
   4   0   0     1939.52     1869.08     46.39 o 
   5   0   0      138.46      152.16      6.18 o 
   6   0   0      548.82      575.68     16.24 o 
   7   0   0       39.10       49.27      5.41 o 
   1   1   0      283.82      326.73      6.76 o 
   2   1   0      254.37      275.76      8.45 o 
   3   1   0       74.53       83.86      2.75 o 
   4   1   0       12.14       11.44      3.16 o 
   5   1   0      307.22      312.24      9.42 o 
   6   1   0      234.58      237.85      6.04 o 
   7   1   0       12.25       11.46      3.27 o 
   0   2   0      689.17      675.27     19.54 o 
   1   2   0     6048.99     5722.21     94.07 o 
   2   2   0      293.59      240.43     10.75 o 
   3   2   0      300.79      303.41     12.93 o 
   4   2   0     1009.60      984.65     33.38 o 
   5   2   0      185.70      195.67      6.96 o 
   6   2   0       26.66       23.19      3.09 o 
   7   2   0       42.13       45.68      5.62 o 
   1   3   0      767.15      850.04     30.57 o 
   2   3   0      249.92      216.12      8.29 o 
   3   3   0     2210.71     2380.73     56.16 o 
   4   3   0       30.61       32.75      3.02 o 
   5   3   0      107.61      101.98      5.27 o 
   6   3   0      136.89      149.91      5.34 o 
   7   3   0        4.22        0.49      4.71 o 
   0   4   0      493.01      567.32     26.00 o 
   1   4   0     1121.22     1188.15     28.18 o 
   2   4   0     2855.78     3178.43     65.01 o 
   3   4   0      523.20      505.75     17.78 o 
   4   4   0      607.24      621.01     25.37 o 
   5   4   0      294.91      291.60     15.04 o 
   6   4   0       97.07       94.18      5.13 o 
   7   4   0      256.77      274.24     10.26 o 
   1   5   0     1516.46     1542.92     32.74 o 
   2   5   0      491.55      505.61     17.92 o 
   3   5   0       95.63      100.01      4.92 o 
   4   5   0      169.27      186.46      8.64 o 
   5   5   0      208.82      192.08      7.52 o 
   6   5   0        0.00       -0.70      2.18 o 
   0   6   0     3638.53     3828.89     72.46 o 
   1   6   0      222.49      224.93      6.41 o 
   2   6   0      680.73      725.45     29.59 o 
   3   6   0      214.08      195.38      8.29 o 
   4   6   0      580.48      586.71     22.21 o 
   5   6   0      228.02      225.96      7.80 o 
   6   6   0        7.35        8.22      3.80 o 
   1   7   0     1278.24     1346.80     48.92 o 
   2   7   0       24.09       37.46      3.65 o 
   3   7   0       30.09       34.86      3.02 o 
   4   7   0      258.00      245.42      8.86 o 
   5   7   0       45.97       47.93      3.65 o 
   6   7   0       14.24        6.54      4.43 o 
   0   8   0      653.15      694.74     30.22 o 
   1   8   0     2239.06     2281.85     38.48 o 
   2   8   0      380.19      356.47     13.28 o 
   3   8   0      390.85      391.05     18.84 o 
   4   8   0       90.76       95.23      4.64 o 
   5   8   0        2.33       -1.27      2.11 o 
   6   8   0       10.52        9.21      4.36 o 
   1   9   0       73.05       76.70      2.76 o 
   2   9   0       69.70       56.44      4.43 o 
   3   9   0      413.42      399.20     18.13 o 
   4   9   0      131.58      119.06      5.13 o 
   5   9   0       39.44       29.10      4.85 o 
   0  10   0        3.17        9.63      2.60 o 
   1  10   0      105.88      101.01      3.33 o 
   2  10   0      106.26      102.12      4.50 o 
   3  10   0       25.31       30.85      3.80 o 
   4  10   0        0.26        2.25      3.09 o 
   5  10   0        1.13        3.09      3.65 o 
   1  11   0      205.24      213.29      5.71 o 
   2  11   0      353.08      328.22     14.20 o 
   3  11   0      104.60      110.90      4.64 o 
   4  11   0       65.38       57.63      4.99 o 
   5  11   0        1.37       -1.55      3.87 o 
   0  12   0       96.62       98.68      4.64 o 
   1  12   0       17.38       19.57      2.01 o 
   2  12   0        5.82        1.97      2.32 o 
   3  12   0        0.06       -0.91      3.16 o 
   4  12   0       62.73       68.10      5.97 o 
   1  13   0        1.91        2.19      1.72 o 
   2  13   0      115.52      114.14      4.57 o 
   3  13   0        1.01        0.00      3.51 o 
   0  14   0      270.47      272.06      9.42 o 
   1  14   0       13.83       11.79      3.72 o 
   2  14   0       33.16       37.74      4.29 o 
   3  14   0       18.80       17.99      4.08 o 
   1  15   0       38.08       39.33      3.73 o 
  -7   1   1      129.47      142.65     10.09 o 
  -6   1   1       73.81       89.43      3.11 o 
  -5   1   1       42.60       61.60      2.76 o 
  -4   1   1      799.00      771.90     21.96 o 
  -3   1   1      218.27      168.32      5.59 o 
  -2   1   1      438.43      387.79      9.67 o 
  -1   1   1     1581.51     1551.90     15.91 o 
   0   1   1     1483.66     1582.55     27.55 o 
   1   1   1     1557.29     1475.19     16.28 o 
   2   1   1      172.15      153.49      4.89 o 
   3   1   1     1568.36     1578.10     52.11 o 
   4   1   1     1002.45     1028.18     23.77 o 
   5   1   1        7.38        8.91      1.93 o 
   6   1   1       73.98       81.66      3.10 o 
   7   1   1       58.05       56.68      9.03 o 
  -7   2   1       19.83       32.40      5.27 o 
  -6   2   1       52.00       54.89      3.72 o 
  -5   2   1      159.73      159.05      6.89 o 
  -4   2   1      147.04      150.75      6.18 o 
  -3   2   1     2389.89     2541.33     57.84 o 
  -2   2   1      471.69      456.48     17.22 o 
  -1   2   1     2815.65     2733.73     64.13 o 
   0   2   1     2663.00     2522.46     38.37 o 
   1   2   1       41.27       35.50      1.29 o 
   2   2   1      222.85      229.54      9.49 o 
   3   2   1     1572.76     1588.09     45.75 o 
   4   2   1      229.13      238.61      9.77 o 
   5   2   1      448.02      506.94     19.33 o 
   6   2   1      480.70      523.88     14.76 o 
   7   2   1       54.52       67.96      6.47 o 
  -7   3   1        0.47        0.77      3.94 o 
  -6   3   1      159.29      166.78      5.90 o 
  -5   3   1      148.15      145.76      5.90 o 
  -4   3   1     1264.56     1288.55     36.97 o 
  -3   3   1     1215.57     1085.58     38.94 o 
  -2   3   1      248.74      196.16      8.79 o 
  -1   3   1    14421.15    14013.02     82.20 o 
   0   3   1      813.46      786.46     26.36 o 
   1   3   1     1307.95     1211.01     25.72 o 
   2   3   1      227.63      243.11     10.40 o 
   3   3   1     1047.31     1056.62     36.83 o 
   4   3   1      548.70      581.09     24.67 o 
   5   3   1       14.29       17.15      2.81 o 
   6   3   1       18.28       13.99      2.81 o 
   7   3   1      143.99      147.45      8.57 o 
  -7   4   1       76.14       75.83      7.03 o 
  -6   4   1       63.58       64.87      3.72 o 
  -5   4   1      151.22      141.62      5.55 o 
  -4   4   1      113.96       95.44      4.22 o 
  -3   4   1        1.39        1.62      1.83 o 
  -2   4   1      313.73      349.93     14.13 o 
  -1   4   1      305.16      356.52      9.48 o 
   0   4   1       27.60       31.12      1.42 o 
   1   4   1      131.56      118.68      3.65 o 
   2   4   1       15.55       28.39      2.18 o 
   3   4   1      170.10      186.60      8.36 o 
   4   4   1        2.93        0.77      3.51 o 
   5   4   1        0.28       -3.37      3.37 o 
   6   4   1        0.28       -0.21      2.11 o 
   7   4   1        6.95        5.13      4.71 o 
  -6   5   1       23.63       32.96      3.23 o 
  -5   5   1      134.50      142.95      5.27 o 
  -4   5   1      429.94      410.87     14.34 o 
  -3   5   1      586.21      549.89     26.78 o 
  -2   5   1      454.58      449.59     17.57 o 
  -1   5   1       77.21       73.09      3.30 o 
   0   5   1     1157.41     1247.97     54.68 o 
   1   5   1        0.22        4.15      2.14 o 
   2   5   1       10.68       18.41      2.18 o 
   3   5   1       35.23       22.84      2.74 o 
   4   5   1      220.80      233.13      9.49 o 
   5   5   1        0.75        2.88      2.74 o 
   6   5   1       56.59       51.73      3.80 o 
  -6   6   1       20.07       20.80      4.29 o 
  -5   6   1       16.79       24.32      3.09 o 
  -4   6   1      135.53      122.85      4.78 o 
  -3   6   1      190.76      202.90      8.50 o 
  -2   6   1     2082.73     2097.85     51.10 o 
  -1   6   1     1563.35     1648.50     33.29 o 
   0   6   1     1178.44     1247.69     38.06 o 
   1   6   1      295.50      298.15     10.68 o 
   2   6   1      302.80      303.83     12.37 o 
   3   6   1       94.77       85.04      3.94 o 
   4   6   1      322.54      342.98     11.88 o 
   5   6   1      116.38       98.89      4.50 o 
   6   6   1        2.81        5.55      3.09 o 
  -6   7   1       25.99       16.87      4.29 o 
  -5   7   1        4.62        9.63      3.30 o 
  -4   7   1      138.32      130.44      5.34 o 
  -3   7   1       17.81       16.45      2.60 o 
  -2   7   1      305.98      279.65     11.39 o 
  -1   7   1       64.14       65.33      2.52 o 
   0   7   1      335.79      345.05      9.66 o 
   1   7   1      507.27      542.24     18.90 o 
   2   7   1      160.64      154.41      7.17 o 
   3   7   1      280.76      259.62     10.33 o 
   4   7   1       98.50      102.47      4.64 o 
   5   7   1      111.05       95.79      5.06 o 
   6   7   1        9.34       10.19      3.87 o 
  -6   8   1       10.22        8.93      5.41 o 
  -5   8   1        2.18        6.11      2.46 o 
  -4   8   1       15.48       10.61      2.74 o 
  -3   8   1      195.51      168.04      7.45 o 
  -2   8   1      604.22      651.51     26.07 o 
  -1   8   1      317.35      337.81      8.99 o 
   0   8   1       28.46       24.93      4.92 o 
   1   8   1      143.75      130.00      4.65 o 
   2   8   1      192.01      169.94      7.59 o 
   3   8   1      476.83      461.96     19.33 o 
   4   8   1       87.00       75.06      4.15 o 
   5   8   1        3.75        3.87      2.18 o 
   6   8   1       65.88       83.21      6.82 o 
  -5   9   1      106.99       90.17      4.01 o 
  -4   9   1       38.63       33.17      4.15 o 
  -3   9   1      233.50      236.85      8.93 o 
  -2   9   1        1.25        3.51      2.39 o 
  -1   9   1      751.71      772.38     28.32 o 
   0   9   1      880.65      948.89     22.16 o 
   1   9   1      105.06       95.07      3.03 o 
   2   9   1      471.76      453.95     19.82 o 
   3   9   1      402.22      396.11     16.16 o 
   4   9   1      149.88      134.66      5.62 o 
   5   9   1       37.81       39.85      4.78 o 
  -5  10   1        1.46        1.27      2.88 o 
  -4  10   1        1.98        3.23      2.67 o 
  -3  10   1        1.97        0.84      2.11 o 
  -2  10   1      157.75      160.52      6.26 o 
  -1  10   1        0.56        1.41      3.90 o 
   0  10   1       12.80       11.30      2.33 o 
   1  10   1       14.13       14.55      2.85 o 
   2  10   1        0.52       -2.04      2.18 o 
   3  10   1       85.40       72.74      4.01 o 
   4  10   1      142.01      132.48      5.06 o 
   5  10   1        4.41        0.49      3.72 o 
  -5  11   1       62.16       69.30      5.62 o 
  -4  11   1       15.85       14.48      3.94 o 
  -3  11   1       62.92       58.54      3.65 o 
  -2  11   1      292.56      270.87     13.07 o 
  -1  11   1      236.76      233.06      5.89 o 
   0  11   1        5.46        4.87      2.48 o 
   1  11   1       52.22       51.62      2.81 o 
   2  11   1        1.76        5.20      2.53 o 
   3  11   1       26.76       26.07      3.23 o 
   4  11   1        9.20       10.82      4.50 o 
   5  11   1       80.33       67.54      6.26 o 
  -4  12   1       26.30       39.29      5.48 o 
  -3  12   1       74.98       69.44      3.72 o 
  -2  12   1       57.89       61.57      3.72 o 
  -1  12   1       11.40        9.03      2.19 o 
   0  12   1        0.01        0.42      1.49 o 
   1  12   1       76.91       84.28      4.29 o 
   2  12   1      211.45      212.88      9.98 o 
   3  12   1      105.29       93.83      4.08 o 
   4  12   1       43.74       56.09      5.48 o 
  -3  13   1       15.35       16.09      4.50 o 
  -2  13   1        2.10        0.84      1.90 o 
  -1  13   1       15.97       16.37      3.23 o 
   0  13   1       51.47       58.81      3.16 o 
   1  13   1       43.99       42.98      3.48 o 
   2  13   1       16.39       13.21      2.39 o 
   3  13   1       15.19       18.20      3.72 o 
  -3  14   1       13.70       12.93      5.20 o 
  -2  14   1        0.19        2.18      4.22 o 
  -1  14   1       98.36      112.90      5.09 o 
   0  14   1        1.71        0.90      2.88 o 
   1  14   1       61.63       55.88      3.87 o 
   2  14   1        4.41        4.85      3.87 o 
  -1  15   1        9.68       14.79      2.90 o 
   0  15   1       51.55       64.40      4.20 o 
   1  15   1      205.13      215.44      6.86 o 
  -7   0   2       34.70       44.98      6.26 o 
  -6   0   2       24.14       10.19      3.16 o 
  -5   0   2       58.35       76.26      4.08 o 
  -4   0   2     1252.47     1225.02     36.55 o 
  -3   0   2       97.57       72.67      3.16 o 
  -2   0   2       37.70       25.79      1.97 o 
  -1   0   2     9073.92     8832.55     79.88 o 
   0   0   2     1631.11     1734.57     22.88 o 
   1   0   2     3316.25     3088.44     36.06 o 
   2   0   2     2574.92     2405.19     58.47 o 
   3   0   2     1001.38      992.87     36.62 o 
   4   0   2      923.92      913.95     31.63 o 
   5   0   2       32.11       36.20      3.72 o 
   6   0   2      204.87      164.74      9.49 o 
   7   0   2       63.62       53.84      6.26 o 
  -7   1   2        0.18       -1.30      2.43 o 
  -6   1   2       85.03       91.18      3.16 o 
  -5   1   2       19.92       17.79      2.46 o 
  -4   1   2      425.55      434.95     11.41 o 
  -3   1   2        9.48       15.07      1.44 o 
  -2   1   2       75.59       74.49      3.13 o 
  -1   1   2     1240.56     1231.16     16.16 o 
   0   1   2     2661.96     2696.41     20.74 o 
   1   1   2        2.24        0.50      0.65 o 
   2   1   2      433.21      448.69     18.45 o 
   3   1   2       62.00       65.42      2.53 o 
   4   1   2      193.48      174.64      5.17 o 
   5   1   2      927.86      925.80     18.04 o 
   6   1   2       38.54       35.27      2.48 o 
   7   1   2        1.60        1.45      2.83 o 
  -7   2   2      174.83      206.63      9.00 o 
  -6   2   2        3.16        1.41      2.18 o 
  -5   2   2       68.85       87.99      4.22 o 
  -4   2   2      338.31      353.10     13.92 o 
  -3   2   2     1545.91     1514.16     45.05 o 
  -2   2   2       15.24       32.61      2.11 o 
  -1   2   2     6538.41     6941.63    110.59 o 
   0   2   2    11476.96    10644.27    192.33 o 
   1   2   2       37.39       23.24      1.32 o 
   2   2   2      894.86      912.68     36.62 o 
   3   2   2       23.26       17.22      3.30 o 
   4   2   2      174.42      177.46      6.40 o 
   5   2   2      411.14      403.98     17.71 o 
   6   2   2       78.63       93.19      4.43 o 
   7   2   2       46.76       36.34      5.34 o 
  -7   3   2      120.29      112.03      7.10 o 
  -6   3   2        0.45       -0.21      2.18 o 
  -5   3   2       59.98       60.44      3.80 o 
  -4   3   2       82.44       87.15      4.08 o 
  -3   3   2      197.60      222.16      9.28 o 
  -2   3   2       31.72       40.48      2.25 o 
  -1   3   2     2713.87     2688.03     38.95 o 
   0   3   2      288.40      262.65      7.63 o 
   1   3   2        0.01       -0.24      0.94 o 
   2   3   2     1982.89     2004.16     52.22 o 
   3   3   2       15.42       21.86      2.39 o 
   4   3   2        3.33        5.13      2.74 o 
   5   3   2       40.19       45.12      3.58 o 
   6   3   2       34.99       32.40      3.30 o 
  -7   4   2      110.58      118.35      7.87 o 
  -6   4   2        1.63        5.27      2.60 o 
  -5   4   2      191.05      187.72      7.52 o 
  -4   4   2      829.02      857.02     29.52 o 
  -3   4   2      137.91      106.48      5.76 o 
  -2   4   2      488.35      545.46     19.12 o 
  -1   4   2      197.43      177.74      5.91 o 
   0   4   2      229.53      193.76      5.94 o 
   1   4   2     1047.79     1188.53     41.75 o 
   2   4   2      110.42      115.33      4.29 o 
   3   4   2      106.66      109.36      4.08 o 
   4   4   2        7.04        6.82      3.65 o 
   5   4   2        0.04       -0.49      2.67 o 
   6   4   2        1.06        4.78      2.81 o 
  -6   5   2        2.40        5.34      2.53 o 
  -5   5   2       27.82       23.83      3.58 o 
  -4   5   2      160.46      155.53      5.41 o 
  -3   5   2        1.20        1.62      2.18 o 
  -2   5   2       76.30       98.68      3.51 o 
  -1   5   2      850.30      880.36     25.57 o 
   0   5   2      525.37      563.02     40.59 o 
   1   5   2       15.33       17.15      1.61 o 
   2   5   2        0.88        4.71      1.76 o 
   3   5   2      719.72      728.40     29.03 o 
   4   5   2      125.29      116.32      4.99 o 
   5   5   2        0.02        3.37      2.25 o 
   6   5   2        2.80        5.62      3.30 o 
  -6   6   2       70.18       63.89      6.40 o 
  -5   6   2       91.58       92.63      4.29 o 
  -4   6   2      217.03      204.31      7.73 o 
  -3   6   2      714.68      641.04     26.57 o 
  -2   6   2      549.94      512.29     25.37 o 
  -1   6   2      668.52      623.92     21.51 o 
   0   6   2      475.95      415.59     11.55 o 
   1   6   2     2114.38     2055.86     36.43 o 
   2   6   2       34.58       29.80      2.67 o 
   3   6   2      260.16      276.35     11.10 o 
   4   6   2      178.03      188.99      7.38 o 
   5   6   2       19.14       18.98      2.74 o 
   6   6   2       70.36       77.17      5.69 o 
  -6   7   2        4.14        3.23      3.87 o 
  -5   7   2      632.30      585.10     16.24 o 
  -4   7   2       93.25       96.01      4.43 o 
  -3   7   2        2.95       -0.63      2.11 o 
  -2   7   2      108.58      107.53      4.78 o 
  -1   7   2     1180.33     1253.54     27.82 o 
   0   7   2      272.50      277.00      8.32 o 
   1   7   2      470.45      527.77     12.70 o 
   2   7   2      277.72      284.29     10.89 o 
   3   7   2        5.36        1.76      2.53 o 
   4   7   2       72.14       69.65      4.78 o 
   5   7   2       94.01       88.41      4.29 o 
   6   7   2       15.64       11.74      5.41 o 
  -6   8   2       14.92       15.95      4.29 o 
  -5   8   2       17.00       13.85      2.60 o 
  -4   8   2      266.15      262.22      8.86 o 
  -3   8   2      108.50      103.88      4.99 o 
  -2   8   2       51.83       54.54      3.51 o 
  -1   8   2      328.24      329.90      9.49 o 
   0   8   2     1011.22     1057.98     24.82 o 
   1   8   2       74.79       55.66      2.51 o 
   2   8   2      278.22      288.09     11.39 o 
   3   8   2      466.40      481.50     19.47 o 
   4   8   2      147.74      146.68      6.11 o 
   5   8   2      133.99      139.72      4.92 o 
   6   8   2       39.50       48.07      6.04 o 
  -5   9   2        1.64        1.34      2.53 o 
  -4   9   2       15.57       20.59      3.80 o 
  -3   9   2       39.89       41.19      3.51 o 
  -2   9   2      164.96      162.84      5.97 o 
  -1   9   2      630.12      577.91     16.97 o 
   0   9   2      134.52      137.52      6.47 o 
   1   9   2        0.13       -1.19      1.64 o 
   2   9   2       95.76      108.45      5.34 o 
   3   9   2       73.00       71.90      4.22 o 
   4   9   2       69.05       76.54      4.36 o 
   5   9   2        0.47       -2.81      2.95 o 
  -5  10   2        8.16       10.12      4.36 o 
  -4  10   2        4.37        8.29      2.46 o 
  -3  10   2       14.26       16.73      2.67 o 
  -2  10   2       81.19       79.42      4.29 o 
  -1  10   2      137.57      153.89      4.38 o 
   0  10   2        0.59        2.16      1.61 o 
   1  10   2      207.97      199.08      7.31 o 
   2  10   2      138.21      138.03      5.27 o 
   3  10   2       23.61       20.17      2.74 o 
   4  10   2      182.62      206.28      8.71 o 
   5  10   2        3.59        9.98      3.80 o 
  -5  11   2       12.87       16.24      4.43 o 
  -4  11   2        0.05       -0.56      3.09 o 
  -3  11   2      106.75       99.94      4.71 o 
  -2  11   2       95.62       94.74      4.43 o 
  -1  11   2       98.74       99.56      3.45 o 
   0  11   2       60.04       65.52      3.30 o 
   1  11   2       38.09       41.37      2.48 o 
   2  11   2       29.92       30.64      4.15 o 
   3  11   2      143.87      153.57      5.83 o 
   4  11   2        0.12        0.35      3.87 o 
  -4  12   2       29.87       36.97      5.13 o 
  -3  12   2       27.27       29.45      3.37 o 
  -2  12   2      110.59      120.18      4.64 o 
  -1  12   2      320.04      350.23     29.20 o 
   0  12   2        0.74        1.55      1.96 o 
   1  12   2       53.05       53.55      3.87 o 
   2  12   2       53.62       48.78      3.51 o 
   3  12   2      172.21      160.17      7.10 o 
   4  12   2        0.12       -3.16      3.16 o 
  -3  13   2        6.13        4.50      3.30 o 
  -2  13   2        0.12        1.62      3.58 o 
  -1  13   2      124.55      119.44      3.45 o 
   0  13   2      111.81      111.23      3.25 o 
   1  13   2       66.15       64.52      2.73 o 
   2  13   2        6.93       13.85      4.85 o 
   3  13   2        0.15       -2.67      2.88 o 
  -2  14   2       68.86       73.37      6.26 o 
  -1  14   2       64.91       65.49      6.61 o 
   0  14   2        7.63        8.91      2.89 o 
   1  14   2       47.48       49.30      4.01 o 
   2  14   2       16.32       18.70      4.29 o 
  -1  15   2        0.54        0.94      3.48 o 
   0  15   2       60.67       60.98      4.80 o 
   1  15   2       20.73       18.02      6.11 o 
  -7   1   3        8.37        7.09      2.68 o 
  -6   1   3        0.34       -0.71      1.82 o 
  -5   1   3       20.87       24.98      2.19 o 
  -4   1   3      566.20      602.04     18.58 o 
  -3   1   3       29.15       27.98      1.76 o 
  -2   1   3      877.76      915.37     25.44 o 
  -1   1   3     7419.81     7002.07     48.78 o 
   0   1   3      200.61      168.09      5.67 o 
   1   1   3       17.79       11.47      1.32 o 
   2   1   3     1478.54     1554.08     33.42 o 
   3   1   3      197.40      199.98      6.11 o 
   4   1   3      336.88      338.84      8.72 o 
   5   1   3      331.84      330.15     10.77 o 
   6   1   3        2.49        2.42      2.03 o 
  -7   2   3       42.51       47.09      5.97 o 
  -6   2   3       89.71       90.38      4.57 o 
  -5   2   3       19.76       19.47      3.80 o 
  -4   2   3      356.45      396.32     13.92 o 
  -3   2   3     1172.82     1241.11     40.41 o 
  -2   2   3      990.63      988.59     39.15 o 
  -1   2   3     1215.43     1255.31     97.66 o 
   0   2   3      102.39      102.18      2.44 o 
   1   2   3      123.68      112.04      4.43 o 
   2   2   3      555.96      624.32     30.08 o 
   3   2   3      219.71      200.09      8.64 o 
   4   2   3      568.08      502.24     22.56 o 
   5   2   3       21.00       27.20      2.95 o 
   6   2   3      116.57      115.19      4.64 o 
  -7   3   3      104.80      113.22      7.66 o 
  -6   3   3       40.31       40.97      3.37 o 
  -5   3   3       76.81       90.66      4.85 o 
  -4   3   3      327.09      347.12     13.14 o 
  -3   3   3       59.26       70.49      3.16 o 
  -2   3   3      129.91      107.81      4.50 o 
  -1   3   3     1651.13     1825.59     34.54 o 
   0   3   3     2141.69     1968.34     34.96 o 
   1   3   3      180.32      224.74      6.88 o 
   2   3   3      181.69      197.70      9.49 o 
   3   3   3      405.82      413.19     14.83 o 
   4   3   3      400.47      430.76     19.26 o 
   5   3   3      120.47      111.05      4.99 o 
   6   3   3       23.05       22.42      2.88 o 
  -7   4   3       52.05       65.22      6.11 o 
  -6   4   3      239.03      243.39     10.61 o 
  -5   4   3       63.80       62.06      3.94 o 
  -4   4   3       40.79       38.58      3.37 o 
  -3   4   3       38.46       47.93      3.02 o 
  -2   4   3      945.09      939.11     37.46 o 
  -1   4   3     1073.88     1075.68     27.93 o 
   0   4   3      118.35      126.73      4.34 o 
   1   4   3      101.01       97.93      2.73 o 
   2   4   3        8.70       11.60      2.11 o 
   3   4   3      609.83      604.71     27.20 o 
   4   4   3      832.92      873.46     26.78 o 
   5   4   3        0.39        1.34      2.32 o 
   6   4   3        1.52        4.92      3.23 o 
  -6   5   3       96.30       94.53      4.85 o 
  -5   5   3      122.04      129.53      5.13 o 
  -4   5   3      383.27      399.20     19.19 o 
  -3   5   3       40.15       45.26      3.44 o 
  -2   5   3     1549.94     1635.46     44.63 o 
  -1   5   3      508.03      527.91     13.19 o 
   0   5   3      982.63     1178.40     28.86 o 
   1   5   3      615.76      668.32     21.95 o 
   2   5   3      272.84      297.15     11.39 o 
   3   5   3      141.00      153.07      6.75 o 
   4   5   3      490.00      503.85     20.80 o 
   5   5   3        7.96       10.61      3.51 o 
   6   5   3      102.05       95.93      6.82 o 
  -6   6   3        2.77        3.37      3.30 o 
  -5   6   3      155.88      159.82      5.76 o 
  -4   6   3      501.11      475.25     19.40 o 
  -3   6   3        1.54        0.63      1.97 o 
  -2   6   3     1853.62     1867.67     47.02 o 
  -1   6   3     1261.36     1336.21     42.66 o 
   0   6   3      126.83      133.90      3.97 o 
   1   6   3       12.73       21.92      2.99 o 
   2   6   3       62.91       68.88      3.51 o 
   3   6   3      176.75      168.68      6.75 o 
   4   6   3      221.98      213.80      7.94 o 
   5   6   3      232.21      237.55     10.75 o 
   6   6   3        6.28        7.80      3.51 o 
  -6   7   3        1.30        2.60      3.30 o 
  -5   7   3       56.75       63.32      3.87 o 
  -4   7   3       19.90       19.12      3.16 o 
  -3   7   3      323.75      320.28     12.51 o 
  -2   7   3       88.57       84.90      4.29 o 
  -1   7   3      130.67      117.11      4.01 o 
   0   7   3     1092.94     1099.91     25.82 o 
   1   7   3      215.88      220.30     15.57 o 
   2   7   3       34.98       40.55      3.37 o 
   3   7   3      182.86      186.46      7.73 o 
   4   7   3      105.61      108.66      4.64 o 
   5   7   3        4.60        4.01      2.25 o 
   6   7   3        3.17       10.33      3.94 o 
  -6   8   3        0.18        0.14      3.58 o 
  -5   8   3       17.16       25.09      3.09 o 
  -4   8   3       80.64       73.44      4.36 o 
  -3   8   3        3.07        3.02      2.32 o 
  -2   8   3       81.72       92.91      4.22 o 
  -1   8   3      208.25      231.13      6.55 o 
   0   8   3       12.54       16.43      1.76 o 
   1   8   3       80.84       68.22      4.43 o 
   2   8   3      419.07      430.69     19.82 o 
   3   8   3       28.57       29.59      3.44 o 
   4   8   3        0.43        0.07      3.72 o 
   5   8   3        4.74        8.36      4.92 o 
  -5   9   3       15.75       22.70      5.06 o 
  -4   9   3      165.42      160.31      5.76 o 
  -3   9   3      111.52      114.07      4.92 o 
  -2   9   3     1696.31     1707.29     36.05 o 
  -1   9   3      540.71      549.95     22.14 o 
   0   9   3     1123.13     1149.24     37.39 o 
   1   9   3      827.74      833.61     19.04 o 
   2   9   3     1016.49     1021.90     26.85 o 
   3   9   3      120.15      115.54      5.41 o 
   4   9   3        5.36        7.31      2.46 o 
   5   9   3       82.66       85.88      6.54 o 
  -5  10   3       12.02        8.57      4.43 o 
  -4  10   3        0.57        2.11      2.39 o 
  -3  10   3      430.54      432.73     15.11 o 
  -2  10   3       62.68       54.75      3.80 o 
  -1  10   3       34.60       35.64      3.23 o 
   0  10   3       81.47       86.77      3.30 o 
   1  10   3       52.58       41.18      2.72 o 
   2  10   3        0.18        3.51      2.18 o 
   3  10   3      600.65      597.47     16.09 o 
   4  10   3      173.42      180.84      7.94 o 
   5  10   3        0.34        0.14      3.94 o 
  -5  11   3      114.86      119.69      7.87 o 
  -4  11   3       29.51       31.13      5.13 o 
  -3  11   3      342.42      358.23     12.37 o 
  -2  11   3        0.41        0.14      2.32 o 
  -1  11   3       51.78       52.26      2.80 o 
   0  11   3       97.52      102.01      3.21 o 
   1  11   3        8.06        8.39      1.89 o 
   2  11   3       32.29       27.69      3.30 o 
   3  11   3       60.36       63.82      3.72 o 
   4  11   3       25.78       28.75      5.13 o 
  -4  12   3        0.92       -1.34      3.37 o 
  -3  12   3        0.09       -1.55      3.23 o 
  -2  12   3        0.10       -0.35      2.11 o 
  -1  12   3        0.53        2.21      1.66 o 
   0  12   3       45.10       50.27      5.20 o 
   1  12   3        0.16       -0.29      3.87 o 
   2  12   3        4.71        7.66      2.32 o 
   3  12   3       19.64       15.04      4.36 o 
   4  12   3       24.42       24.53      4.71 o 
  -3  13   3        9.90       12.23      5.20 o 
  -2  13   3      149.59      141.76      7.24 o 
  -1  13   3       15.62       12.71      3.51 o 
   0  13   3       14.47       14.48      2.11 o 
   1  13   3       53.71       57.22      2.58 o 
   2  13   3      133.40      133.96      6.89 o 
   3  13   3        7.40        2.39      4.64 o 
  -2  14   3       12.19        9.49      4.22 o 
  -1  14   3       57.16       55.65      4.40 o 
   0  14   3       37.99       36.72      3.60 o 
   1  14   3       66.59       71.88      4.42 o 
   2  14   3       12.06       16.38      3.58 o 
  -7   0   4       33.11       29.66      5.06 o 
  -6   0   4       68.37       59.11      4.08 o 
  -5   0   4       13.40       18.91      3.58 o 
  -4   0   4      454.59      489.80     23.47 o 
  -3   0   4       10.75       12.86      2.88 o 
  -2   0   4      283.54      298.91     12.65 o 
  -1   0   4      194.14      218.96      6.84 o 
   0   0   4     1985.71     1840.04     41.43 o 
   1   0   4     2484.67     2261.47     38.71 o 
   2   0   4     2422.09     2545.47     58.19 o 
   3   0   4     1999.27     2031.99     48.28 o 
   4   0   4      666.24      722.64     25.58 o 
   5   0   4      895.38      901.72     22.00 o 
   6   0   4       31.09       41.47      4.43 o 
  -7   1   4       11.32       17.18      4.15 o 
  -6   1   4        4.94        8.92      1.71 o 
  -5   1   4      103.59      101.86      3.35 o 
  -4   1   4      250.56      264.63     20.77 o 
  -3   1   4       23.33       24.54      2.25 o 
  -2   1   4      254.45      267.82      7.79 o 
  -1   1   4       35.51       32.69      1.06 o 
   0   1   4      341.83      320.01      6.90 o 
   1   1   4     1485.57     1534.46     32.65 o 
   2   1   4      866.73      945.97     26.60 o 
   3   1   4       11.89       20.00      1.94 o 
   4   1   4       75.09       73.89      4.53 o 
   5   1   4      184.09      171.56      4.35 o 
   6   1   4        5.37        5.70      2.51 o 
  -7   2   4      101.43      104.23      6.89 o 
  -6   2   4        0.93        5.48      2.95 o 
  -5   2   4        6.64        8.22      2.74 o 
  -4   2   4      334.47      330.68     11.74 o 
  -3   2   4       10.69       19.47      2.81 o 
  -2   2   4      532.76      610.89     29.80 o 
  -1   2   4       31.34       53.77      2.25 o 
   0   2   4      232.81      180.64      5.11 o 
   1   2   4     1432.35     1563.24     64.52 o 
   2   2   4       14.69       20.52      2.11 o 
   3   2   4      105.55      115.54      4.92 o 
   4   2   4      132.72      139.65      6.33 o 
   5   2   4        5.16        3.65      2.95 o 
   6   2   4       20.50       30.15      4.64 o 
  -7   3   4        0.23        0.35      4.85 o 
  -6   3   4        0.38       -2.11      2.11 o 
  -5   3   4       26.06       17.64      2.95 o 
  -4   3   4       73.10       68.45      3.80 o 
  -3   3   4      193.57      190.53      8.50 o 
  -2   3   4      889.89      958.22     35.84 o 
  -1   3   4     1054.18     1150.80     28.15 o 
   0   3   4      564.54      644.72     21.74 o 
   1   3   4       19.27       20.73      2.42 o 
   2   3   4       36.22       32.89      2.60 o 
   3   3   4        0.38        0.21      2.39 o 
   4   3   4      447.10      417.83     18.98 o 
   5   3   4        1.82       -2.81      2.81 o 
   6   3   4       26.97       27.76      3.94 o 
  -6   4   4       67.73       72.67      4.01 o 
  -5   4   4      325.89      352.39     15.04 o 
  -4   4   4      418.72      407.50     13.92 o 
  -3   4   4      171.87      181.26      7.73 o 
  -2   4   4      963.05     1064.42     38.44 o 
  -1   4   4      200.44      205.45      6.38 o 
   0   4   4      280.76      395.04      9.84 o 
   1   4   4      564.11      613.05     29.55 o 
   2   4   4      694.52      678.92     29.45 o 
   3   4   4      137.41      122.22      4.78 o 
   4   4   4      327.68      325.34     11.03 o 
   5   4   4        0.68       -0.98      2.74 o 
   6   4   4        8.82       13.14      3.80 o 
  -6   5   4       25.99       18.98      3.94 o 
  -5   5   4       33.99       35.98      3.58 o 
  -4   5   4       25.39       22.91      2.74 o 
  -3   5   4       23.20       29.10      3.02 o 
  -2   5   4       11.99       24.46      2.53 o 
  -1   5   4      795.85      821.64     23.43 o 
   0   5   4        3.65       11.20      1.49 o 
   1   5   4      296.87      291.46      8.08 o 
   2   5   4       26.08       33.03      3.30 o 
   3   5   4        0.96       -0.49      2.46 o 
   4   5   4       96.48      106.13      4.85 o 
   5   5   4       58.65       60.16      3.80 o 
   6   5   4        0.92        0.91      4.15 o 
  -6   6   4        1.58        7.03      4.64 o 
  -5   6   4       11.68       13.56      3.02 o 
  -4   6   4      176.87      188.14      7.31 o 
  -3   6   4     1065.87     1060.41     32.05 o 
  -2   6   4       86.21       73.23      3.65 o 
  -1   6   4      733.61      709.36     21.19 o 
   0   6   4     1552.03     1613.89     31.70 o 
   1   6   4      225.46      203.07      8.19 o 
   2   6   4      106.32      106.55      4.29 o 
   3   6   4      272.51      291.39     11.39 o 
   4   6   4      263.38      257.02     12.79 o 
   5   6   4       45.49       42.03      3.58 o 
   6   6   4        0.35        2.53      3.58 o 
  -6   7   4        7.46        4.85      3.87 o 
  -5   7   4       32.63       28.32      4.15 o 
  -4   7   4        1.75       -1.34      2.53 o 
  -3   7   4      649.15      619.82     23.76 o 
  -2   7   4      163.49      162.07      7.45 o 
  -1   7   4      372.06      355.68     13.92 o 
   0   7   4        0.50        1.89      1.56 o 
   1   7   4        3.00        6.72      2.35 o 
   2   7   4        0.20        1.90      2.04 o 
   3   7   4      819.90      840.50     24.46 o 
   4   7   4      108.62      111.47      4.85 o 
   5   7   4       90.61      104.23      6.26 o 
  -6   8   4       11.66       12.58      5.13 o 
  -5   8   4       11.35       14.13      3.16 o 
  -4   8   4        1.00        1.12      2.81 o 
  -3   8   4      143.14      118.43      5.69 o 
  -2   8   4      210.79      221.11      8.57 o 
  -1   8   4      157.22      160.07      4.88 o 
   0   8   4       31.75       28.39      2.04 o 
   1   8   4      587.64      561.91     18.87 o 
   2   8   4      891.86      878.31     25.23 o 
   3   8   4      435.77      416.14     16.80 o 
   4   8   4      408.79      420.99     13.56 o 
   5   8   4       69.39       70.07      6.89 o 
  -5   9   4       36.80       36.05      5.27 o 
  -4   9   4        1.53        0.28      2.53 o 
  -3   9   4      286.31      283.31     14.13 o 
  -2   9   4      119.06      119.27      5.20 o 
  -1   9   4       48.19       54.81      5.62 o 
   0   9   4       62.14       56.31      2.63 o 
   1   9   4      485.63      487.06     13.67 o 
   2   9   4       11.11        7.94      2.88 o 
   3   9   4       22.60       18.70      2.88 o 
   4   9   4        6.20        5.90      2.46 o 
   5   9   4        1.03        3.30      3.09 o 
  -5  10   4        0.10        0.14      3.02 o 
  -4  10   4       66.86       64.66      3.72 o 
  -3  10   4       42.22       44.00      3.58 o 
  -2  10   4        3.63        6.47      2.88 o 
  -1  10   4       47.29       45.53      2.61 o 
   0  10   4      130.65      127.56      3.67 o 
   1  10   4      126.08      132.03      4.81 o 
   2  10   4        3.03        0.42      2.18 o 
   3  10   4      279.73      270.45     11.46 o 
   4  10   4       56.27       53.06      5.13 o 
  -4  11   4       21.97       26.71      4.29 o 
  -3  11   4       38.26       39.22      3.30 o 
  -2  11   4      257.82      232.21     11.10 o 
  -1  11   4       56.08       43.32      2.85 o 
   0  11   4      136.67      130.29      5.94 o 
   1  11   4       12.51       13.38      5.24 o 
   2  11   4        5.91        4.43      2.18 o 
   3  11   4        0.01       -0.07      2.46 o 
   4  11   4       55.28       51.80      5.41 o 
  -4  12   4      142.93      150.47      8.15 o 
  -3  12   4      269.56      279.02      9.49 o 
  -2  12   4      177.37      186.39      8.50 o 
  -1  12   4      385.93      381.58     11.77 o 
   0  12   4       17.06       22.98      2.66 o 
   1  12   4      168.73      163.86      4.14 o 
   2  12   4       24.26       22.56      2.81 o 
   3  12   4        5.66        7.66      4.01 o 
  -3  13   4       15.34       16.87      4.22 o 
  -2  13   4       46.30       47.23      5.48 o 
  -1  13   4       69.81       69.99      5.13 o 
   0  13   4        0.36        2.07      2.21 o 
   1  13   4        4.26        7.16      3.42 o 
   2  13   4        6.43        7.38      3.94 o 
   3  13   4        3.41       12.16      3.58 o 
  -2  14   4      200.87      202.97      9.14 o 
  -1  14   4      181.84      187.20      6.24 o 
   0  14   4      104.47      108.98     12.51 o 
   1  14   4       37.31       45.19      4.04 o 
  -7   1   5        4.01        3.41      3.20 o 
  -6   1   5        0.48        3.55      1.56 o 
  -5   1   5       13.30        7.73      1.85 o 
  -4   1   5      177.18      171.55      4.63 o 
  -3   1   5        9.65        7.70      3.30 o 
  -2   1   5      249.49      238.42     14.37 o 
  -1   1   5       42.41       23.76      1.04 o 
   0   1   5      898.82      834.87     18.97 o 
   1   1   5      515.73      480.65     10.55 o 
   2   1   5       14.23       11.78      1.54 o 
   3   1   5      629.40      663.27     18.75 o 
   4   1   5      609.43      627.87     15.43 o 
   5   1   5      126.56      135.07      3.65 o 
   6   1   5       31.90       50.36      3.85 o 
  -7   2   5       23.39       22.63      5.06 o 
  -6   2   5        9.38        8.57      2.60 o 
  -5   2   5       68.40       67.19      4.01 o 
  -4   2   5       13.75       17.71      3.80 o 
  -3   2   5      327.84      317.39     12.86 o 
  -2   2   5      175.36      159.26      7.94 o 
  -1   2   5      165.96      150.92      5.17 o 
   0   2   5     1355.99     1403.98     31.36 o 
   1   2   5     2105.90     2161.71     39.74 o 
   2   2   5      760.91      791.23     31.98 o 
   3   2   5       42.52       34.51      3.16 o 
   4   2   5      446.99      463.58     17.99 o 
   5   2   5        7.02       14.27      3.65 o 
   6   2   5        5.13        2.67      3.65 o 
  -6   3   5        3.97        1.41      2.46 o 
  -5   3   5       16.92       20.73      3.02 o 
  -4   3   5     1108.52     1148.97     31.06 o 
  -3   3   5      134.06      141.06      6.96 o 
  -2   3   5      519.60      558.11     18.62 o 
  -1   3   5     3680.62     3721.13     53.56 o 
   0   3   5     1105.77     1068.30     27.08 o 
   1   3   5      421.26      413.15     11.13 o 
   2   3   5        2.08        0.98      1.76 o 
   3   3   5      202.80      218.09      8.79 o 
   4   3   5     1035.60     1029.63     26.64 o 
   5   3   5       44.02       36.62      3.44 o 
   6   3   5       37.40       43.86      6.26 o 
  -6   4   5        1.80        4.01      3.44 o 
  -5   4   5        0.07       -1.34      2.25 o 
  -4   4   5      121.54      118.92      5.55 o 
  -3   4   5      198.99      199.18      8.01 o 
  -2   4   5      108.94       95.58      3.87 o 
  -1   4   5       72.42       70.50      2.69 o 
   0   4   5       50.73       48.91      2.01 o 
   1   4   5      174.92      164.89      6.54 o 
   2   4   5      331.92      305.16     11.67 o 
   3   4   5       92.62       88.63      4.08 o 
   4   4   5        0.08        2.46      2.39 o 
   5   4   5      247.47      246.55     10.47 o 
   6   4   5        0.48       -3.02      3.72 o 
  -6   5   5       41.67       41.33      4.99 o 
  -5   5   5      185.73      182.52      7.10 o 
  -4   5   5      135.67      129.39      4.99 o 
  -3   5   5       83.31      102.19      4.36 o 
  -2   5   5      539.73      525.01     26.07 o 
  -1   5   5      161.09      178.06      5.14 o 
   0   5   5      344.99      324.23      8.86 o 
   1   5   5       13.51       11.25      2.00 o 
   2   5   5      138.50      132.83      4.85 o 
   3   5   5       50.21       51.52      3.80 o 
   4   5   5        1.27        6.26      2.95 o 
   5   5   5       85.47       74.71      4.08 o 
   6   5   5       16.55       18.27      6.11 o 
  -6   6   5        0.82        4.22      4.99 o 
  -5   6   5       25.10       22.91      3.09 o 
  -4   6   5      246.80      240.36      8.64 o 
  -3   6   5      354.62      336.58     12.09 o 
  -2   6   5       51.26       39.08      3.30 o 
  -1   6   5      177.95      178.91     11.91 o 
   0   6   5       15.67       25.20      1.79 o 
   1   6   5      329.27      330.27      9.27 o 
   2   6   5      151.65      156.87      7.10 o 
   3   6   5      391.11      413.19     17.57 o 
   4   6   5      115.78      113.29      4.92 o 
   5   6   5        0.02       -1.19      2.81 o 
  -6   7   5        3.79        2.32      3.87 o 
  -5   7   5        5.43        0.00      3.02 o 
  -4   7   5      121.77      114.70      4.85 o 
  -3   7   5        0.45        1.76      2.88 o 
  -2   7   5       56.97       50.88      3.80 o 
  -1   7   5      245.61      257.66     13.88 o 
   0   7   5      166.74      153.51      4.42 o 
   1   7   5        2.57        4.31      1.97 o 
   2   7   5      273.03      284.71     10.47 o 
   3   7   5      120.87      117.30      4.85 o 
   4   7   5      234.48      235.51      7.03 o 
   5   7   5       51.75       60.86      5.20 o 
  -5   8   5        9.40       10.05      3.94 o 
  -4   8   5        1.03        0.77      2.88 o 
  -3   8   5     1004.37     1025.77     25.44 o 
  -2   8   5       22.05       22.77      2.95 o 
  -1   8   5       28.67       27.34      2.21 o 
   0   8   5      262.90      295.72      7.78 o 
   1   8   5       46.06       40.27      2.56 o 
   2   8   5      258.14      234.04      8.29 o 
   3   8   5      389.65      387.04     14.97 o 
   4   8   5       14.74       17.43      2.67 o 
   5   8   5       20.84       19.12      4.29 o 
  -5   9   5       46.20       49.20      6.26 o 
  -4   9   5        0.01        2.95      2.81 o 
  -3   9   5      130.09      140.63      5.20 o 
  -2   9   5      139.05      157.36      6.04 o 
  -1   9   5      157.14      163.49      4.51 o 
   0   9   5      472.99      470.85     15.25 o 
   1   9   5      540.79      551.51     19.29 o 
   2   9   5      366.69      364.69     14.76 o 
   3   9   5      429.85      421.76     13.85 o 
   4   9   5      208.24      205.65      8.71 o 
   5   9   5       91.34       85.25      6.75 o 
  -5  10   5       39.96       33.03      6.26 o 
  -4  10   5        0.00        0.49      3.16 o 
  -3  10   5       18.62       23.76      2.88 o 
  -2  10   5        0.03        3.23      2.25 o 
  -1  10   5       18.13       21.13      3.72 o 
   0  10   5       97.70       99.22      7.41 o 
   1  10   5      580.65      576.00     12.69 o 
   2  10   5       12.56        9.42      2.60 o 
   3  10   5      144.59      151.04      5.41 o 
   4  10   5       33.68       43.15      5.48 o 
  -4  11   5       51.76       54.47      6.40 o 
  -3  11   5       68.23       65.99      3.72 o 
  -2  11   5      337.09      340.31     11.67 o 
  -1  11   5       73.39       68.99      2.78 o 
   0  11   5       19.93       16.84      2.14 o 
   1  11   5       11.39       13.11      2.26 o 
   2  11   5      137.40      139.51      4.92 o 
   3  11   5       23.58       25.02      4.43 o 
   4  11   5       16.06       18.91      4.78 o 
  -4  12   5        0.02        1.41      3.37 o 
  -3  12   5        1.87        0.35      3.51 o 
  -2  12   5        4.58        4.64      2.18 o 
  -1  12   5       26.56       21.70      1.96 o 
   0  12   5       30.31       25.86      2.26 o 
   1  12   5       92.42       86.25      3.01 o 
   2  12   5       50.74       42.73      4.57 o 
   3  12   5       19.55       22.28      4.29 o 
  -3  13   5       81.47       57.91      5.41 o 
  -2  13   5      105.95      124.26      7.94 o 
  -1  13   5        0.38        0.21      3.48 o 
   0  13   5       33.76       33.96      3.25 o 
   1  13   5        4.19        2.35      2.61 o 
   2  13   5       49.40       46.39      5.62 o 
  -1  14   5       13.01       13.29      2.83 o 
   0  14   5        1.11       -2.63      2.63 o 
   1  14   5        9.69        6.51      3.11 o 
  -6   0   6        6.98        3.30      2.18 o 
  -5   0   6      112.20      112.73      4.85 o 
  -4   0   6      312.83      318.45     11.74 o 
  -3   0   6       23.47       29.17      3.72 o 
  -2   0   6     1898.67     1954.33     48.56 o 
  -1   0   6      513.52      467.52     12.40 o 
   0   0   6     4807.18     4698.34     54.22 o 
   1   0   6      148.76      124.36      3.85 o 
   2   0   6     1074.99     1004.68     33.24 o 
   3   0   6     1752.21     1753.75     38.02 o 
   4   0   6      395.02      419.93     16.31 o 
   5   0   6      143.02      153.00      5.20 o 
   6   0   6        0.01        2.46      3.51 o 
  -6   1   6       11.37       13.16      1.76 o 
  -5   1   6       16.01       16.09      2.48 o 
  -4   1   6       20.52       18.61      2.25 o 
  -3   1   6       22.51       22.56      1.91 o 
  -2   1   6       66.08       64.98      2.42 o 
  -1   1   6        0.63        2.56      0.88 o 
   0   1   6      424.37      425.10      8.58 o 
   1   1   6      243.91      288.45      6.10 o 
   2   1   6      160.86      173.26      4.60 o 
   3   1   6        0.24        1.39      1.97 o 
   4   1   6        0.08       -1.79      1.79 o 
   5   1   6        0.00        0.34      1.72 o 
   6   1   6        0.90       -1.12      3.09 o 
  -6   2   6        6.81        6.96      2.39 o 
  -5   2   6      275.99      268.97      9.28 o 
  -4   2   6      133.39      138.39      5.48 o 
  -3   2   6      151.83      168.82      7.52 o 
  -2   2   6       85.78       94.18      3.80 o 
  -1   2   6     1488.97     1410.66     30.39 o 
   0   2   6      410.59      383.95     10.51 o 
   1   2   6        0.35        2.49      1.37 o 
   2   2   6      320.06      311.21     12.37 o 
   3   2   6      604.32      583.62     22.63 o 
   4   2   6       79.31       72.53      4.22 o 
   5   2   6       20.66       25.58      3.09 o 
   6   2   6      103.42      118.35      7.94 o 
  -6   3   6       17.47       17.43      4.71 o 
  -5   3   6       20.71       19.89      2.88 o 
  -4   3   6      122.25      113.93      4.78 o 
  -3   3   6      224.96      211.62      7.66 o 
  -2   3   6      549.56      582.15     27.20 o 
  -1   3   6      230.67      266.95      9.91 o 
   0   3   6      173.17      168.75      5.26 o 
   1   3   6      493.48      521.85     18.73 o 
   2   3   6       15.35       18.84      2.60 o 
   3   3   6       21.57       28.11      3.30 o 
   4   3   6        2.30        2.46      2.46 o 
   5   3   6        0.31       -3.23      3.44 o 
   6   3   6       35.88       42.87      5.34 o 
  -6   4   6       35.93       38.51      5.90 o 
  -5   4   6       82.94       79.42      4.22 o 
  -4   4   6       23.52       19.96      2.95 o 
  -3   4   6      469.70      470.05     21.37 o 
  -2   4   6        6.06        8.64      2.18 o 
  -1   4   6      159.49      111.74      5.52 o 
   0   4   6      649.79      634.20     19.93 o 
   1   4   6       55.35       48.82      2.40 o 
   2   4   6      107.69      110.98      4.29 o 
   3   4   6      162.17      175.35      6.89 o 
   4   4   6      310.00      330.82     13.07 o 
   5   4   6       18.55       13.14      2.67 o 
  -6   5   6        6.15        2.46      2.95 o 
  -5   5   6       11.98       15.25      3.37 o 
  -4   5   6      320.40      323.02     15.46 o 
  -3   5   6        0.01       -1.19      2.53 o 
  -2   5   6       11.12       13.49      2.74 o 
  -1   5   6       17.45       26.46      2.01 o 
   0   5   6      460.63      525.53     17.65 o 
   1   5   6      223.35      241.44      7.04 o 
   2   5   6      576.10      590.51     23.05 o 
   3   5   6      422.02      430.97     17.50 o 
   4   5   6        0.54        2.46      3.30 o 
   5   5   6        0.19        0.42      3.87 o 
  -6   6   6        3.09        2.60      4.15 o 
  -5   6   6       65.48       59.32      3.87 o 
  -4   6   6      342.62      365.82     15.25 o 
  -3   6   6      120.32      104.02      4.57 o 
  -2   6   6      864.86      876.42     28.39 o 
  -1   6   6      799.38      797.77     20.00 o 
   0   6   6      623.96      568.39     29.80 o 
   1   6   6      225.28      232.05      8.64 o 
   2   6   6      615.94      625.02     22.42 o 
   3   6   6     1081.49     1113.27     24.88 o 
   4   6   6       56.27       48.92      4.29 o 
   5   6   6       39.62       40.97      5.13 o 
  -6   7   6        1.74        3.65      3.44 o 
  -5   7   6        2.79        1.27      2.04 o 
  -4   7   6       66.94       68.74      4.57 o 
  -3   7   6       42.34       42.24      4.01 o 
  -2   7   6        0.02       -2.53      2.53 o 
  -1   7   6      178.53      172.19      4.20 o 
   0   7   6        3.29        3.32      1.99 o 
   1   7   6       12.15       12.19      1.91 o 
   2   7   6      171.40      162.91      6.82 o 
   3   7   6       29.62       36.55      3.37 o 
   4   7   6      153.43      154.62      5.20 o 
   5   7   6       98.25      104.93      7.24 o 
  -5   8   6        6.32       10.75      4.15 o 
  -4   8   6        6.19        4.22      2.25 o 
  -3   8   6      652.35      611.10     18.48 o 
  -2   8   6        1.24        0.00      3.09 o 
  -1   8   6       68.05       73.76      2.90 o 
   0   8   6      139.62      138.08      4.36 o 
   1   8   6      266.45      281.65      7.23 o 
   2   8   6       11.11        9.70      2.67 o 
   3   8   6       10.49        1.05      2.74 o 
   4   8   6      119.01      106.20      6.33 o 
   5   8   6       67.83       64.73      6.68 o 
  -5   9   6        9.02        9.70      4.22 o 
  -4   9   6      139.07      116.60      4.64 o 
  -3   9   6       42.04       34.58      3.37 o 
  -2   9   6        8.30        9.00      2.60 o 
  -1   9   6       24.36       23.50      2.15 o 
   0   9   6      531.85      505.52     15.99 o 
   1   9   6       48.80       47.87      2.63 o 
   2   9   6      197.34      194.68      6.96 o 
   3   9   6      138.59      137.12      4.92 o 
   4   9   6        6.43        7.45      4.01 o 
  -4  10   6       63.26       53.27      5.34 o 
  -3  10   6        0.07       -1.05      2.39 o 
  -2  10   6        8.17        8.15      2.53 o 
  -1  10   6      102.77       95.53      3.16 o 
   0  10   6       23.63       24.40      2.35 o 
   1  10   6       12.46       16.39      1.96 o 
   2  10   6       15.23       20.24      2.74 o 
   3  10   6        0.18       -2.18      2.95 o 
   4  10   6       26.43       23.12      4.50 o 
  -4  11   6      113.60      117.79      8.01 o 
  -3  11   6       72.60       63.46      6.04 o 
  -2  11   6      123.58      120.67      4.78 o 
  -1  11   6      137.93      136.51      3.60 o 
   0  11   6       24.56       25.54      2.14 o 
   1  11   6      114.00      112.32      3.25 o 
   2  11   6       17.90       18.41      4.22 o 
   3  11   6       12.95       17.57      4.08 o 
  -3  12   6       14.18       12.23      4.29 o 
  -2  12   6       60.04       67.75      5.69 o 
  -1  12   6        2.14        3.49      2.56 o 
   0  12   6       62.32       64.25      4.22 o 
   1  12   6       98.95       97.24      7.13 o 
   2  12   6        8.51       13.56      3.72 o 
  -2  13   6        8.59        5.90      4.85 o 
  -1  13   6        9.83       12.82      3.76 o 
   0  13   6        6.63        4.42      2.79 o 
   1  13   6       17.87       18.91      3.41 o 
  -6   1   7        0.81       -0.76      2.76 o 
  -5   1   7       28.64       34.40      2.42 o 
  -4   1   7      354.77      347.88     11.90 o 
  -3   1   7       62.65       59.60      2.68 o 
  -2   1   7        3.16        5.11      1.72 o 
  -1   1   7      877.95      842.42     24.44 o 
   0   1   7     1392.97     1418.04     20.18 o 
   1   1   7     1714.49     1737.06     23.57 o 
   2   1   7      532.85      509.82     16.55 o 
   3   1   7      718.41      727.66     16.10 o 
   4   1   7      700.55      642.41     14.09 o 
   5   1   7       71.00       74.67      4.13 o 
  -6   2   7        6.74        9.35      3.65 o 
  -5   2   7       57.76       48.21      3.94 o 
  -4   2   7        1.60        0.28      2.53 o 
  -3   2   7      270.27      276.63     10.75 o 
  -2   2   7      213.61      216.82      8.93 o 
  -1   2   7      417.37      438.87     14.79 o 
   0   2   7      709.07      743.34     21.34 o 
   1   2   7       15.16       10.34      1.74 o 
   2   2   7       86.27       83.64      4.50 o 
   3   2   7        4.08        3.72      2.67 o 
   4   2   7      104.09      104.72      4.57 o 
   5   2   7       21.72       24.67      4.64 o 
  -6   3   7       62.16       60.30      6.04 o 
  -5   3   7      457.44      446.50     14.27 o 
  -4   3   7      332.57      312.05     14.90 o 
  -3   3   7      932.01      923.51     28.25 o 
  -2   3   7      855.91      886.26     29.45 o 
  -1   3   7      898.42      902.47     22.18 o 
   0   3   7      595.60      584.01     19.29 o 
   1   3   7      744.62      726.71     25.44 o 
   2   3   7      162.95      150.68      7.03 o 
   3   3   7      242.13      233.83      8.57 o 
   4   3   7       16.79       13.63      2.67 o 
   5   3   7       71.16       55.45      5.55 o 
  -6   4   7       19.69       25.30      5.27 o 
  -5   4   7      155.76      160.66      5.41 o 
  -4   4   7        6.69        7.17      2.67 o 
  -3   4   7       16.99       22.63      3.30 o 
  -2   4   7       26.30       26.07      2.88 o 
  -1   4   7      186.41      205.31     12.58 o 
   0   4   7      300.22      298.56      8.48 o 
   1   4   7      263.59      269.13      7.60 o 
   2   4   7       20.14       23.76      3.58 o 
   3   4   7      187.63      178.24      7.10 o 
   4   4   7      116.52      116.95      4.50 o 
   5   4   7        0.09       -1.90      3.58 o 
  -6   5   7      124.24      115.26      7.66 o 
  -5   5   7       74.38       78.15      4.15 o 
  -4   5   7     1314.83     1278.01     25.37 o 
  -3   5   7      693.19      713.92     22.42 o 
  -2   5   7       68.17       62.97      3.87 o 
  -1   5   7      488.01      529.42     16.45 o 
   0   5   7      362.10      364.10     27.41 o 
   1   5   7        4.51        4.85      1.56 o 
   2   5   7        9.77        6.47      2.74 o 
   3   5   7       68.95       73.44      4.01 o 
   4   5   7      121.30      112.45      4.57 o 
   5   5   7        1.93        5.69      3.37 o 
  -6   6   7        2.24        7.31      3.94 o 
  -5   6   7        9.26        9.42      3.80 o 
  -4   6   7      102.70       96.85      4.64 o 
  -3   6   7       52.51       53.34      3.80 o 
  -2   6   7      253.55      257.79     10.05 o 
  -1   6   7       76.55       81.21      2.88 o 
   0   6   7       21.27       23.05      2.11 o 
   1   6   7      306.64      291.63     10.02 o 
   2   6   7       34.31       30.22      3.16 o 
   3   6   7        9.74       10.54      2.88 o 
   4   6   7        5.07        8.36      3.09 o 
   5   6   7        6.22        2.18      3.80 o 
  -5   7   7       21.86       15.04      4.78 o 
  -4   7   7        0.67        0.63      3.16 o 
  -3   7   7        7.80       12.23      3.51 o 
  -2   7   7      179.38      156.10      6.40 o 
  -1   7   7       23.75       28.30      2.36 o 
   0   7   7      131.31      127.92      3.50 o 
   1   7   7      323.28      337.62     13.32 o 
   2   7   7       86.02       92.21      4.29 o 
   3   7   7      409.22      383.25     13.21 o 
   4   7   7       15.15       17.08      5.20 o 
  -5   8   7        0.00        0.42      4.01 o 
  -4   8   7       13.77       11.88      2.67 o 
  -3   8   7       86.29       87.92      4.29 o 
  -2   8   7       73.24       72.32      4.15 o 
  -1   8   7        0.39        0.08      1.96 o 
   0   8   7        1.09        3.49      2.21 o 
   1   8   7       64.40       62.52      2.76 o 
   2   8   7        4.72        6.47      2.53 o 
   3   8   7       67.46       65.85      3.87 o 
   4   8   7        1.11       -0.35      3.16 o 
  -5   9   7        0.66       -1.76      3.30 o 
  -4   9   7       53.29       44.98      4.99 o 
  -3   9   7       16.91       18.84      3.65 o 
  -2   9   7        5.23        3.80      3.30 o 
  -1   9   7      136.88      126.09      3.72 o 
   0   9   7      259.93      261.37      8.72 o 
   1   9   7      196.16      209.65     10.16 o 
   2   9   7      685.95      702.40     15.88 o 
   3   9   7      261.62      268.27      9.42 o 
   4   9   7      201.04      182.03      8.22 o 
  -4  10   7        0.00        2.95      3.44 o 
  -3  10   7       75.93       78.86      5.69 o 
  -2  10   7        6.89        9.91      3.09 o 
  -1  10   7        0.00        1.49      1.65 o 
   0  10   7       19.54       22.71      2.09 o 
   1  10   7        8.24       10.01      4.46 o 
   2  10   7        7.22        5.34      2.25 o 
   3  10   7       18.50       16.87      4.15 o 
  -3  11   7        3.68        0.28      4.64 o 
  -2  11   7      122.85      117.86      7.10 o 
  -1  11   7        0.01        1.28      1.37 o 
   0  11   7       38.53       35.33      6.33 o 
   1  11   7       19.93       23.87      3.33 o 
   2  11   7        2.85        0.35      3.94 o 
   3  11   7        0.56       -0.21      3.30 o 
  -3  12   7        7.70        4.57      5.27 o 
  -2  12   7        5.43        2.46      3.51 o 
  -1  12   7        0.08       -0.22      2.58 o 
   0  12   7        8.14        9.23      3.02 o 
   1  12   7        0.08       -2.35      2.35 o 
   2  12   7        0.28        3.44      3.02 o 
  -1  13   7        5.25        2.19      2.69 o 
   0  13   7        2.57        4.30      2.65 o 
  -6   0   8       22.33       23.69      5.76 o 
  -5   0   8       81.70       73.02      4.22 o 
  -4   0   8      185.02      189.69      7.17 o 
  -3   0   8      156.26      166.57      7.10 o 
  -2   0   8       34.87       33.95      3.02 o 
  -1   0   8      855.08      819.82     20.15 o 
   0   0   8     1256.53     1223.33     24.77 o 
   1   0   8       97.80      111.47      3.20 o 
   2   0   8      562.22      544.40     20.73 o 
   3   0   8      640.29      652.50     19.12 o 
   4   0   8      902.68      850.97     17.15 o 
   5   0   8       40.16       30.43      5.69 o 
  -6   1   8       74.11       76.13      4.39 o 
  -5   1   8       20.81       26.50      2.81 o 
  -4   1   8       30.72       33.73      2.95 o 
  -3   1   8       28.97       29.47      2.78 o 
  -2   1   8       84.83       88.90      3.00 o 
  -1   1   8       56.46       57.64      1.76 o 
   0   1   8       80.68       81.65      2.06 o 
   1   1   8      205.01      220.15      4.40 o 
   2   1   8       16.74       14.79      2.20 o 
   3   1   8      188.01      151.78      6.54 o 
   4   1   8        0.15        0.39      1.63 o 
   5   1   8       22.53       20.80      3.80 o 
  -6   2   8       10.11        5.06      3.65 o 
  -5   2   8      475.62      452.90     12.93 o 
  -4   2   8      157.94      149.77      6.04 o 
  -3   2   8       18.27       16.52      3.09 o 
  -2   2   8      714.06      680.68     25.37 o 
  -1   2   8      282.46      294.88      8.34 o 
   0   2   8      676.50      737.20     19.26 o 
   1   2   8        3.79        9.97      1.78 o 
   2   2   8       27.56       23.26      2.81 o 
   3   2   8      281.11      248.73      8.64 o 
   4   2   8       18.92       18.06      3.65 o 
   5   2   8       75.80       69.51      6.18 o 
  -6   3   8       33.19       30.92      5.69 o 
  -5   3   8      187.09      189.48      8.86 o 
  -4   3   8        0.38       -2.25      2.25 o 
  -3   3   8       17.92       19.75      3.16 o 
  -2   3   8        4.11        2.18      2.39 o 
  -1   3   8       37.25       38.86      2.67 o 
   0   3   8      306.94      338.05      9.17 o 
   1   3   8      470.44      457.38     15.01 o 
   2   3   8        7.27        9.70      3.16 o 
   3   3   8       30.29       29.24      3.37 o 
   4   3   8       24.80       12.02      2.95 o 
   5   3   8        0.16        6.11      3.30 o 
  -6   4   8        2.82        2.46      3.94 o 
  -5   4   8      119.11      107.32      4.43 o 
  -4   4   8      474.79      464.56     15.81 o 
  -3   4   8      132.51      132.34      5.62 o 
  -2   4   8      170.86      163.55      6.04 o 
  -1   4   8      918.09      906.60     19.63 o 
   0   4   8      794.77      830.04     19.06 o 
   1   4   8        2.36        5.37      1.74 o 
   2   4   8        0.02        1.05      2.11 o 
   3   4   8      144.15      135.78      5.41 o 
   4   4   8        6.31        8.15      3.30 o 
   5   4   8       19.24       18.27      5.27 o 
  -5   5   8       25.56       20.17      5.20 o 
  -4   5   8       28.12       30.71      3.16 o 
  -3   5   8        6.29        3.30      2.32 o 
  -2   5   8       24.10       22.70      3.09 o 
  -1   5   8      135.71      130.75      3.90 o 
   0   5   8      138.67      132.21      3.78 o 
   1   5   8      445.10      418.34     12.82 o 
   2   5   8       67.70       52.43      3.58 o 
   3   5   8      307.08      321.82     11.95 o 
   4   5   8       49.04       58.12      5.69 o 
  -5   6   8       37.23       40.41      5.20 o 
  -4   6   8        0.61       -3.65      3.65 o 
  -3   6   8      253.99      267.92     12.72 o 
  -2   6   8      116.30      111.47      4.71 o 
  -1   6   8      235.99      231.83      6.19 o 
   0   6   8      238.06      239.80      6.21 o 
   1   6   8      400.00      388.62     11.21 o 
   2   6   8      374.29      387.96     14.41 o 
   3   6   8       44.87       44.35      4.22 o 
   4   6   8      208.00      210.78      8.43 o 
  -5   7   8        4.83        4.01      3.51 o 
  -4   7   8       60.58       49.83      3.58 o 
  -3   7   8        1.44       -3.02      3.72 o 
  -2   7   8      338.79      345.79     13.78 o 
  -1   7   8      843.27      796.77     19.54 o 
   0   7   8      141.63      137.78      3.68 o 
   1   7   8       31.03       30.05      2.16 o 
   2   7   8     1712.53     1718.89     25.51 o 
   3   7   8       24.23       24.46      2.88 o 
   4   7   8        0.65        0.07      3.30 o 
  -5   8   8       23.46       22.35      4.92 o 
  -4   8   8      149.60      125.95      6.96 o 
  -3   8   8       17.17       10.54      3.80 o 
  -2   8   8        0.58        0.70      2.11 o 
  -1   8   8       86.14       80.29      7.24 o 
   0   8   8       13.71       17.37      4.74 o 
   1   8   8       16.21       20.85      2.38 o 
   2   8   8        2.50        1.27      2.32 o 
   3   8   8      300.29      294.76      9.91 o 
   4   8   8       71.53       77.38      6.47 o 
  -4   9   8       10.37        9.70      5.34 o 
  -3   9   8       51.66       49.27      5.20 o 
  -2   9   8        0.26        1.97      2.46 o 
  -1   9   8        0.29        2.39      1.86 o 
   0   9   8        0.60        2.69      1.66 o 
   1   9   8        9.24       11.31      1.94 o 
   2   9   8        7.30        4.29      3.30 o 
   3   9   8        9.73        1.55      4.08 o 
  -4  10   8        7.53        4.29      4.15 o 
  -3  10   8       78.38       72.95      6.54 o 
  -2  10   8       50.94       43.01      5.27 o 
  -1  10   8        0.72       -0.40      1.53 o 
   0  10   8        0.60       -0.71      2.28 o 
   1  10   8       28.19       30.78      3.40 o 
   2  10   8       33.40       37.81      5.41 o 
   3  10   8        3.13       -0.63      4.29 o 
  -3  11   8       18.41       21.93      4.57 o 
  -2  11   8        1.04        0.77      3.30 o 
  -1  11   8        8.33        6.22      4.04 o 
   0  11   8      198.30      197.78      9.80 o 
   1  11   8       47.51       53.27      3.97 o 
   2  11   8        1.19        4.29      3.94 o 
  -2  12   8       40.65       57.21      6.33 o 
  -1  12   8       95.35       95.45      6.71 o 
   0  12   8       11.13        8.99      4.67 o 
   1  12   8      134.25      142.67      5.44 o 
  -6   1   9       43.56       42.07      4.17 o 
  -5   1   9       54.76       50.17      3.68 o 
  -4   1   9       21.17       20.50      2.36 o 
  -3   1   9       47.36       45.75      2.66 o 
  -2   1   9        0.02       -0.02      1.66 o 
  -1   1   9       37.08       39.21      1.71 o 
   0   1   9      100.12       86.01      4.07 o 
   1   1   9        0.35        0.93      1.11 o 
   2   1   9       10.69        7.13      3.06 o 
   3   1   9       39.04       45.43      2.60 o 
   4   1   9       27.50       21.79      3.29 o 
  -5   2   9        0.80        8.64      3.51 o 
  -4   2   9        0.02       -2.32      2.32 o 
  -3   2   9       26.84       26.50      3.09 o 
  -2   2   9        2.01        1.76      2.39 o 
  -1   2   9       19.63       20.81      2.18 o 
   0   2   9      164.24      164.14      5.31 o 
   1   2   9      134.20      142.86      3.95 o 
   2   2   9       15.58       13.21      2.60 o 
   3   2   9       11.78        7.66      2.46 o 
   4   2   9        4.44        4.36      4.64 o 
  -5   3   9       16.75       15.88      5.34 o 
  -4   3   9      370.26      375.17     13.00 o 
  -3   3   9       98.45      101.70      4.64 o 
  -2   3   9      217.16      194.12      7.66 o 
  -1   3   9      270.05      272.15      7.13 o 
   0   3   9      389.62      400.01     12.71 o 
   1   3   9      420.73      421.67     12.22 o 
   2   3   9      117.50      103.46      4.64 o 
   3   3   9      143.99      143.09      5.27 o 
   4   3   9       67.44       43.43      5.13 o 
  -5   4   9        9.79        7.59      3.87 o 
  -4   4   9       35.71       41.54      3.23 o 
  -3   4   9       37.87       29.59      3.58 o 
  -2   4   9      179.90      156.94      6.40 o 
  -1   4   9      173.11      174.87      5.10 o 
   0   4   9       21.95       24.67      2.23 o 
   1   4   9      854.16      839.78     21.68 o 
   2   4   9        0.01       -1.34      2.88 o 
   3   4   9        4.44        0.77      2.25 o 
   4   4   9        0.48       -1.83      3.58 o 
  -5   5   9      159.29      144.57      7.94 o 
  -4   5   9       35.82       41.47      3.23 o 
  -3   5   9      141.49      151.74      5.76 o 
  -2   5   9      286.67      294.69     13.63 o 
  -1   5   9      387.41      401.24     11.40 o 
   0   5   9       62.88       77.21      3.02 o 
   1   5   9       83.31       87.52      3.25 o 
   2   5   9       63.21       59.67      3.80 o 
   3   5   9       83.19       74.50      3.94 o 
   4   5   9        5.59        5.13      5.48 o 
  -5   6   9       20.98       28.39      4.78 o 
  -4   6   9       58.49       72.18      6.61 o 
  -3   6   9       12.58       10.26      2.60 o 
  -2   6   9       39.98       44.07      3.58 o 
  -1   6   9        5.70       12.02      1.82 o 
   0   6   9      218.74      214.46     12.55 o 
   1   6   9        0.29       -0.41      2.71 o 
   2   6   9       22.59       17.99      2.74 o 
   3   6   9      100.20      122.71      7.10 o 
   4   6   9        0.92       -3.58      3.58 o 
  -4   7   9        9.87       15.88      5.48 o 
  -3   7   9      100.91      100.64      4.57 o 
  -2   7   9        1.61       -1.19      2.60 o 
  -1   7   9        9.29       10.51      1.93 o 
   0   7   9       16.74       19.92      4.71 o 
   1   7   9        0.93        2.43      1.97 o 
   2   7   9       74.49       71.34      3.72 o 
   3   7   9        3.71        1.90      4.15 o 
  -4   8   9       20.36       14.97      4.57 o 
  -3   8   9        4.23        6.18      3.23 o 
  -2   8   9       61.90       60.93      3.65 o 
  -1   8   9        0.03        1.00      1.44 o 
   0   8   9        1.48        3.65      2.57 o 
   1   8   9        9.09        9.78      1.79 o 
   2   8   9       25.44       32.89      4.36 o 
   3   8   9        1.90        5.27      4.01 o 
  -3   9   9       15.82        9.42      3.87 o 
  -2   9   9       57.00       64.24      5.90 o 
  -1   9   9        0.09        1.07      1.46 o 
   0   9   9       79.14       79.92      2.83 o 
   1   9   9       46.68       46.86      8.61 o 
   2   9   9        6.24       12.16      5.06 o 
  -3  10   9       45.60       35.98      5.69 o 
  -2  10   9       33.62       41.04      4.85 o 
  -1  10   9       14.97       12.27      3.24 o 
   0  10   9       16.04       12.76      3.33 o 
   1  10   9      128.16      142.69      5.62 o 
   2  10   9       12.18       17.15      4.29 o 
  -2  11   9       53.57       62.48      6.33 o 
  -1  11   9       61.41       47.24      4.29 o 
   0  11   9       77.60       87.15      4.97 o 
   1  11   9       16.72       21.64      3.29 o 
  -5   0  10      123.25      129.32      8.43 o 
  -4   0  10        1.34        0.14      2.32 o 
  -3   0  10       99.64       82.37      4.29 o 
  -2   0  10        2.45        2.25      3.72 o 
  -1   0  10       81.95       85.26      3.18 o 
   0   0  10      464.77      495.15     12.47 o 
   1   0  10       29.89       34.47      3.34 o 
   2   0  10       90.38       82.93      4.22 o 
   3   0  10      445.63      388.87     11.53 o 
   4   0  10       37.80       46.74      5.97 o 
  -5   1  10       26.49       30.15      6.04 o 
  -4   1  10       13.24       14.61      2.02 o 
  -3   1  10       38.98       47.86      3.48 o 
  -2   1  10       11.57        9.04      1.91 o 
  -1   1  10        5.64        8.14      1.48 o 
   0   1  10      161.30      168.24      3.35 o 
   1   1  10       99.05       96.44      3.40 o 
   2   1  10       20.24       13.01      1.93 o 
   3   1  10        7.57        7.62      3.87 o 
   4   1  10       15.59       18.33      3.33 o 
  -5   2  10        0.01        0.14      3.87 o 
  -4   2  10       58.38       58.26      4.08 o 
  -3   2  10       89.75       97.97      4.36 o 
  -2   2  10       23.55       23.47      3.02 o 
  -1   2  10        3.06        3.51      1.64 o 
   0   2  10      154.80      178.67      4.80 o 
   1   2  10        2.30        5.22      3.44 o 
   2   2  10        0.38        0.35      2.18 o 
   3   2  10       12.11       10.68      2.53 o 
   4   2  10       76.68       55.10      6.04 o 
  -5   3  10       19.54       22.98      4.57 o 
  -4   3  10        1.22        4.08      2.11 o 
  -3   3  10        0.65        0.49      3.02 o 
  -2   3  10       18.43       21.44      3.16 o 
  -1   3  10       10.31       14.28      2.50 o 
   0   3  10      145.19      145.21      8.75 o 
   1   3  10        0.19        1.10      1.55 o 
   2   3  10        1.57        0.63      2.11 o 
   3   3  10       34.30       36.27      5.06 o 
   4   3  10        0.62       -3.30      3.30 o 
  -5   4  10      185.00      167.69      8.71 o 
  -4   4  10      117.17      120.18      7.73 o 
  -3   4  10        1.85       -0.21      2.67 o 
  -2   4  10       25.69       27.27      3.30 o 
  -1   4  10        3.13        3.37      1.69 o 
   0   4  10        2.82        0.01      1.91 o 
   1   4  10       42.21       45.66      2.77 o 
   2   4  10       27.19       23.40      2.81 o 
   3   4  10        2.96       -0.77      3.65 o 
  -4   5  10        4.62        2.11      4.15 o 
  -3   5  10        0.36        0.70      2.53 o 
  -2   5  10       16.64       20.87      3.02 o 
  -1   5  10      221.15      249.58     12.16 o 
   0   5  10        8.53        7.58      2.12 o 
   1   5  10       88.90       96.87      3.13 o 
   2   5  10       99.55       92.14      4.29 o 
   3   5  10       20.98       22.49      4.36 o 
  -4   6  10       46.36       48.64      5.83 o 
  -3   6  10       65.67       61.71      3.87 o 
  -2   6  10        0.84        0.21      2.32 o 
  -1   6  10       75.87       76.39      9.03 o 
   0   6  10      168.20      182.45      4.57 o 
   1   6  10       42.77       39.94      2.33 o 
   2   6  10        8.17       10.54      3.72 o 
   3   6  10      102.91       94.04      7.03 o 
  -4   7  10        4.82        1.05      5.13 o 
  -3   7  10       19.02       14.20      4.15 o 
  -2   7  10       64.43       52.15      3.44 o 
  -1   7  10       42.88       46.78      4.29 o 
   0   7  10      111.60      110.26      4.78 o 
   1   7  10       54.76       51.60      2.71 o 
   2   7  10       26.07       23.40      4.99 o 
   3   7  10        5.72       -3.16      3.16 o 
  -3   8  10       13.24       12.09      5.55 o 
  -2   8  10      117.16      106.34      6.54 o 
  -1   8  10       64.37       70.49      4.17 o 
   0   8  10       58.95       62.67      6.11 o 
   1   8  10       81.52       84.33      4.43 o 
   2   8  10      230.13      238.40      9.70 o 
  -3   9  10       14.22       17.85      4.01 o 
  -2   9  10        0.77        4.99      4.29 o 
  -1   9  10       89.25       94.15      5.34 o 
   0   9  10       15.40       15.90      3.33 o 
   1   9  10       47.53       48.72      4.15 o 
  -2  10  10       28.55       36.05      5.06 o 
  -1  10  10       83.67       87.34      4.87 o 
   0  10  10       10.67       12.19      3.20 o 
  -4   1  11        6.78        6.29      2.98 o 
  -3   1  11       41.38       39.93      2.41 o 
  -2   1  11       24.08       28.32      2.57 o 
  -1   1  11        2.83        4.38      1.21 o 
   0   1  11      109.13       97.54      2.35 o 
   1   1  11       11.12       11.70      1.37 o 
   2   1  11        2.80        2.81      2.53 o 
   3   1  11       73.04       84.94      4.42 o 
  -4   2  11        1.52        3.30      3.09 o 
  -3   2  11        8.58        9.00      2.53 o 
  -2   2  11       19.23       16.94      2.74 o 
  -1   2  11      123.02      116.97      3.43 o 
   0   2  11      587.81      603.65     27.48 o 
   1   2  11       23.37       20.86      2.08 o 
   2   2  11      123.40      120.11      7.10 o 
   3   2  11       14.63       12.93      4.71 o 
  -4   3  11        6.08       11.10      4.36 o 
  -3   3  11       21.49       30.29      2.81 o 
  -2   3  11       80.08       82.30      4.01 o 
  -1   3  11      389.45      381.38      8.92 o 
   0   3  11       43.77       52.42      2.80 o 
   1   3  11       17.95       17.52      1.86 o 
   2   3  11      149.04      148.72      7.10 o 
   3   3  11       91.56      114.28      7.52 o 
  -4   4  11       10.27        6.96      3.72 o 
  -3   4  11        1.85        3.58      3.51 o 
  -2   4  11       23.02       18.27      2.88 o 
  -1   4  11       21.44       22.32      2.04 o 
   0   4  11       50.08       47.48      3.30 o 
   1   4  11       34.87       32.88      2.18 o 
   2   4  11        0.51       -2.11      2.67 o 
   3   4  11        1.54       -0.91      3.65 o 
  -4   5  11       54.60       46.18      5.62 o 
  -3   5  11       80.41       70.70      6.26 o 
  -2   5  11      129.68      121.73      4.71 o 
  -1   5  11      172.38      173.57      6.04 o 
   0   5  11       97.16       99.81      3.08 o 
   1   5  11       91.56       97.20      4.47 o 
   2   5  11       22.37       17.85      3.87 o 
  -3   6  11        0.57        2.46      3.80 o 
  -2   6  11       63.73       64.24      5.97 o 
  -1   6  11       16.81       22.40      3.38 o 
   0   6  11        2.16        0.65      2.47 o 
   1   6  11       84.49       85.48      7.03 o 
   2   6  11       51.98       53.27      5.27 o 
  -3   7  11        4.53       -2.04      4.08 o 
  -2   7  11        3.86        4.01      3.94 o 
  -1   7  11        0.13        4.11      2.19 o 
   0   7  11       11.48       11.38      2.96 o 
   1   7  11        5.78        5.40      2.79 o 
   2   7  11        3.45        0.70      3.58 o 
  -2   8  11        6.33        9.21      3.44 o 
  -1   8  11       37.32       32.27      5.87 o 
   0   8  11       49.53       45.92      4.99 o 
   1   8  11       21.80       21.53      3.72 o 
  -1   9  11        2.24        3.77      4.04 o 
  -4   0  12        0.49        3.65      4.01 o 
  -3   0  12       22.29       23.47      4.64 o 
  -2   0  12       12.06        9.07      3.44 o 
  -1   0  12       42.20       40.32      2.31 o 
   0   0  12        2.87        6.87      1.96 o 
   1   0  12       77.81       70.73      7.49 o 
   2   0  12      182.36      217.03      8.93 o 
  -4   1  12       13.05       11.85      3.41 o 
  -3   1  12        2.54        0.71      2.51 o 
  -2   1  12        8.12        8.51      2.57 o 
  -1   1  12      388.31      392.07      5.55 o 
   0   1  12      113.83      113.56      2.73 o 
   1   1  12        8.01        3.04      1.95 o 
   2   1  12        1.32        1.36      2.99 o 
  -4   2  12       57.60       61.50      5.55 o 
  -3   2  12       11.72       11.25      3.87 o 
  -2   2  12        5.65        4.08      3.87 o 
  -1   2  12       17.46       18.73      3.09 o 
   0   2  12      145.21      159.12      5.24 o 
   1   2  12        8.34        5.58      2.88 o 
   2   2  12        5.59       11.32      4.08 o 
  -3   3  12       60.18       57.35      6.18 o 
  -2   3  12        0.49       -1.48      3.02 o 
  -1   3  12        7.55        9.95      2.43 o 
   0   3  12       65.57       65.79      3.85 o 
   1   3  12       31.14       28.82      3.47 o 
   2   3  12       57.75       55.66      5.62 o 
  -3   4  12      156.99      163.12      8.01 o 
  -2   4  12       57.75       57.42      5.20 o 
  -1   4  12       50.18       47.73      3.55 o 
   0   4  12      156.77      177.94      5.69 o 
   1   4  12       71.14       77.56      4.12 o 
   2   4  12      113.43      119.06      7.59 o 
  -3   5  12       86.75       99.94      7.87 o 
  -2   5  12       56.34       61.78      6.11 o 
  -1   5  12       67.88       71.47      6.92 o 
   0   5  12       20.84       23.57      3.52 o 
   1   5  12       34.92       35.77      3.70 o 
  -2   6  12       51.34       61.08      5.97 o 
  -1   6  12       38.77       45.31      3.64 o 
   0   6  12       35.06       36.35      3.83 o 
   1   6  12       92.18       91.81      4.86 o 
  -1   7  12        2.16       -0.82      2.85 o 
   0   7  12       39.61       47.74      5.13 o 
  -2   1  13       47.42       40.99      4.35 o 
  -1   1  13      248.95      238.98      5.06 o 
   0   1  13       57.40       63.68      4.95 o 
   1   1  13       23.08       24.44      3.84 o 
  -2   2  13       27.90       23.61      5.90 o 
  -1   2  13       11.93       15.19      3.76 o 
   0   2  13       19.49       24.22      3.97 o 
   1   2  13       39.65       42.74      3.97 o 
  -2   3  13       22.52       24.81      4.64 o 
  -1   3  13       95.79      111.88      5.19 o 
   0   3  13      113.23      123.17      5.29 o 
  -1   4  13        7.97        3.37      2.93 o 
   0   4  13       16.83       20.64      3.21 o 
                                                 
